# Supplementary material for: Enhanced Antioxidative Capacity Transfer between Sow and Fetus via the Gut–Placenta Axis with Dietary Selenium Yeast and Glycerol Monolaurate Supplementation during Pregnancy
Source: Antioxidants (Basel). 2024 Jan 23;13(2):141. doi: 10.3390/antiox13020141 (PMC10886224; doi:10.3390/antiox13020141)
Supplement: Supplementary file 1 [file antioxidants-13-00141-s001.zip]

Archive with 1 entries (1 files):
- antioxidants-2774960-supplementary.pdf
